# Supplementary material for: Immune characteristics of kidney transplant recipients with acute respiratory distress syndrome induced by COVID-19 at single-cell resolution
Source: Respir Res. 2024 Jan 18;25:34. doi: 10.1186/s12931-024-02682-9 (PMC10795319; doi:10.1186/s12931-024-02682-9)
Supplement: Supplementary file 2 — Additional file 2: Table S1. Clinical information of the samples. [file 12931_2024_2682_MOESM2_ESM.xlsx]

## Sheet: Sheet1
Supplementary Table 1. Clinical information of the sample
Group	Age	Time interval to diagnosis of ARDS	FIO2 (%)	pH(T)(mmHg)	pCO2(T)(mmHg)	pO2(T)(mmHg)	pO2(A),T (mmHg)	sO2 (%)	tO2 (ml/dL)	tCO2 (mmol/L)	Lac (mmol/L)	PO2(A-a,T)e (mmHg)	PO2(a/A，T) (%)	pO2(a)/FO2(I) (mmol/L)	mOsm (mmol/L)
A2	66	72 hours after onset of disease	/	7.35	41.5	73.6	102.7	96	9.4	50.1	1.1	/	/	/	299.4
A3	81	50 hours after onset of disease	45	7.53	31.7	140	286.3	99.5	12.7	56.3	1	146.6	48.8	320	290.6
A4	68	96 hours after onset of disease	60	7.38	42.3	105	381.7	97.8	13.6	52.8	2.3	277.1	27.4	176	302.6
A5	60	56 hours after onset of disease	40	7.4	34.6	158	246.1	99.5	13.1	45.4	0.8	88.8	64	395	280.3
A6	64	96 hours after onset of disease	40	7.36	42.9	80	383.3	95.7	16.8	52.1	1.1	150	33.6	213	300.3
A7	87	120 hours after onset of disease	65	7.32	50.9	78.7	404.9	93	11.2	57.1	1.7	326.2	19.4	121	288.1
A8	71	48 hours after onset of disease	60	7.37	32.4	93	387.8	98	8.7	42	1.3	294.8	24	163	310.9
A9	82	41 hours after onset of disease	43	7.47	24.9	48.8	278.3	89.2	18.9	16	2.8	229.4	17.6	120	/
T1	61	120 hours after onset of disease	40	7.29	38	114	239.7	97.9	14.6	38.4	1.2	125.8	47.5	275	262
T2	42	48 hours after onset of disease	55	7.3	53.3	114	328.2	98	6	58.1	0.8	214.2	34.7	192	305.8
T3	47	96 hours after onset of disease	100	7.39	42.1	69.9	666.1	93.9	8.6	56.3	2.5	596.2	10.5	74.3	307.7
T4	61	92 hours after onset of disease	55	7.34	45	103	338.9	98.3	12.6	50.9	1.3	236.3	30.3	177	304.5
T5	69	76 hours after onset of disease	100	7.26	50.7	83.8	648.8	94.4	24.7	44.2	0.7	565	12.9	86.5	306.7
H1	40	Control	33	7.32	42.7	163	183.4	100	13.2	46	0.4	20.1	89	472	272.5
H2	28	Control	33	7.36	37.8	166	188.9	99.9	6.9	47.8	0.7	22.9	87.9	504	280
H3	27	Control	21	7.41	38.6	107	103.1	99.3	22.2	58.8	1	/	104.1	511	291
H4	27	Control	33	7.43	45.3	197	182.9	100	22.1	58.5	2.1	/	107.7	605	292
H5	26	Control	35	7.4	43.6	161	198.3	100	15.2	55.8	0.7	37.5	81.1	460	280.5
